# Supplementary material for: ScGAI is a key regulator of culm development in sugarcane
Source: J Exp Bot. 2018 May 21;69(16):3823–37. doi: 10.1093/jxb/ery180 (PMC6054169; doi:10.1093/jxb/ery180)
Supplement: Supplementary Dataset S1 [file ery180_suppl_supplementary_dataset_s1.xlsx]

## Sheet: selected metabolites
	Elong																Mature																	Leaf
	Tukey										t-test relative to WT						Tukey										t-test relative to WT							Tukey										t-test relative to WT
	FR10			HR1			U1				FR10		HR1		U1		FR10			HR1			U1				FR10		HR1		U1			FR10			HR1			U1				FR10		HR1		U1
	avg	sdv	t	avg	sdv	t	avg	sdv	t		FR10FCh	p	HR1FCh	p			avg	sdv	t	avg	sdv	t	avg	sdv	t		FR10FCh	p	HR1FCh	p				avg	sdv	t	avg	sdv	t	avg	sdv	t		FR10FCh	p	HR1FCh	p
Alanine	1.02455	0.0349775	a	0.998216	0.0500685	a	0.961636	0.040352	a		1.06543	0.0574155	1.03804	0.30048	1		1.09314	0.0785221	a	0.978223	0.0836107	a	0.991623	0.116286	a		1.10238	0.204688	0.986487	0.858343	1			0.945926	0.0385541	b	1.01039	0.00851999	a	1.00597	0.021041	a		0.940309	0.0444542	1.00439	0.71736	1
Glycine	1.11636	0.0408532	b	0.986098	0.0404732	a	0.967707	0.0308053	a		1.15362	0.00146986	1.019	0.550152	1		1.10788	0.0590883	b	0.935906	0.108765	a	0.930686	0.0643653	a		1.19039	0.00678336	1.00561	0.937451	1			0.959616	0.0220745	a	1.01066	0.0296309	a	1.01472	0.0410668	a		0.945694	0.0689068	0.995994	0.878225	1
Proline	1.0443	0.0558644	a	0.971177	0.0391575	a	0.988283	0.0289258	a		1.05668	0.141499	0.98269	0.562392	1		1.02849	0.0340627	a	0.938575	0.128811	a	0.962354	0.215595	a		1.06872	0.585428	0.975291	0.8574	1			0.913409	0.00988971	b	1.01101	0.0104639	a	1.01363	0.025049	a		0.901124	0.00189669	0.997407	0.855871	1
Serine	1.0807	0.0321736	b	0.978378	0.043689	a	0.98227	0.020674	a		1.10021	0.0161614	0.996038	0.896516	1		1.1361	0.086041	a	0.934003	0.0936091	a	0.966341	0.131755	a		1.17567	0.0816912	0.966535	0.70434	1			0.974226	0.0340609	a	1.01085	0.0174141	a	1.00007	0.0435895	a		0.974153	0.38811	1.01077	0.670391	1
Threonine	1.03047	0.0469146	a	1.013	0.0593675	a	0.978674	0.026219	a		1.05292	0.185586	1.03508	0.428279	1		1.1094	0.0950546	a	0.962715	0.0910636	a	0.973913	0.172947	a		1.13911	0.2321	0.988502	0.913663	1			0.959239	0.0245494	b	1.02068	0.0163325	a	1.00254	0.0165094	a		0.956807	0.0308554	1.01809	0.16929	1
Malate	0.949716	0.0104568	a	0.987526	0.0478054	a	1.04709	0.0545623	a		0.907007	0.0345299	0.943117	0.152526	1		1.041	0.0541083	a	0.983635	0.065801	ab	0.915592	0.0673831	b		1.13697	0.0287178	1.07432	0.198634	1			1.07488	0.0272552	b	0.986521	0.0191478	a	1.0012	0.0327126	a		1.07359	0.0141631	0.985334	0.474608	1
Methionine	0.984619	0.0690887	a	1.01133	NA	a	0.993322	0.0138826	a		0.991239	0.888081	1.01813	NA	1		1.20908	0.164884	a	0.736106	0.219915	a	0.819944	0.391677	a		1.47458	0.220543	0.897751	0.779978	1			0.829342	0.0876064	b	1.04072	0.065961	a	1.01916	0.0340179	a		0.813747	0.0496546	1.02116	0.600415	1
Asparagine	1.2223	0.052545	b	0.940214	0.0836133	a	0.94405	0.0919273	a		1.29474	0.00436634	0.995937	0.963269	1		1.10368	0.105898	a	0.946884	0.152804	a	0.960736	0.0711517	a		1.14878	0.0726005	0.985582	0.876984	1			0.943336	0.0779284	a	1.04916	0.0870963	a	0.97737	0.0627181	a		0.965178	0.522705	1.07345	0.234065	1
Arginine	1.20733	0.0798325	b	0.851315	0.172401	a	0.931731	0.119888	a		1.29579	0.0113123	0.913691	0.533028	1																			0.985004	0.0586109	a	1.02481	0.0554419	a	1.00242	0.0477818	a		0.982626	0.661934	1.02234	0.563515	1
Xylitol	1.0021	0.0480471	ab	0.935635	0.059655	a	1.0498	0.0440459	b		0.954567	0.194033	0.891253	0.02415	1
C5H10O5 [Ribose|Ribulose]	0.997331	0.0295728	ab	0.958611	0.0352965	a	1.03272	0.0377904	b		0.965728	0.193398	0.928235	0.0287064	1
Oxoproline	1.03213	0.046015	a	0.996756	0.0306338	a	1.00068	0.0312976	a		1.03144	0.306926	0.996081	0.863779	1		1.14043	0.0760964	b	0.9804	0.0248118	a	0.949741	0.0747182	a		1.20079	0.0117033	1.03228	0.48341	1			0.982596	0.0205687	a	1.0124	0.027186	a	1.00837	0.0171158	a		0.974436	0.103904	1.00399	0.812077	1
Rhamnose																	1.02463	0.0528996	ab	1.03891	0.0496779	a	0.945954	0.0243964	b		1.08317	0.0510282	1.09827	0.0247615	1			0.859336	0.0500916	b	1.03718	0.024092	a	0.999873	0.0376799	a		0.859446	0.00500142	1.03731	0.154946	1
Putrescine	1.10279	0.0971815	a	0.91736	0.0561739	b	0.998638	0.0904152	ab		1.10429	0.167882	0.918611	0.187078	1		1.06823	0.0793636	a	0.913456	0.0378927	a	0.943238	0.184521	a		1.13252	0.280089	0.968426	0.771067	1			0.958126	0.0380851	a	0.99705	0.12968	a	1.07488	0.0816251	a		0.891383	0.0570502	0.927596	0.355857	1
C6H12O5 [Fucose|Epifucose]	0.999886	0.0262707	a	0.941405	0.0556669	a	1.02638	0.0802514	a		0.974185	0.567542	0.917208	0.13854	1																			0.891174	0.0445194	b	1.0439	0.0319644	a	1.0063	0.0676402	a		0.885593	0.0346142	1.03736	0.368277	1
Glutamine	1.06832	0.104023	a	1.03484	0.0512846	a	0.970876	0.0420915	a		1.10037	0.240757	1.06588	0.103955	1		1.215	0.161888	b	0.987823	0.0166733	a	0.960744	0.056052	a		1.26464	0.0453163	1.02819	0.413289	1			0.957596	0.0391588	a	1.11957	0.0365585	b	1.02148	0.103382	ab		0.937462	0.314552	1.09603	0.153087	1
Phenylalanine	1.18001	0.0635665	b	0.983076	0.0147085	a	0.996167	0.0376137	a		1.18455	0.0044935	0.986859	0.559551	1		1.2698	0.115389	a	0.937142	0.0963057	b	1.04044	0.23087	ab		1.22044	0.143451	0.900715	0.45513	1			0.976789	0.0653399	a	0.986762	0.0734501	a	1.02616	0.0583029	a		0.951891	0.303124	0.96161	0.434598	1
Ribonate	1.01185	0.0211358	a	0.952111	0.0454669	a	1.05621	NA	a		0.958	NA	0.901443	NA	1																			0.923938	0.0292434	b	1.00602	0.00702269	a	1.02309	0.043531	a		0.903089	0.0117582	0.983315	0.492627	1
Idose																	1.01017	0.00961097	a	0.994576	0.0232144	a	0.903203	0.0471829	b		1.11843	0.186263	1.10117	0.192626	1			0.887381	0.0487113	b	1.00752	0.0109055	a	0.98838	0.0704416	a		0.897813	0.0616536	1.01937	0.626937	1
Galactitol	0.991296	0.0281343	a	1.00399	0.0128848	a	1.01022	0.0334757	a		0.981268	0.420952	0.993832	0.746339	1																			1.06531	0.0230896	b	0.957326	0.0449436	a	0.986961	0.0282305	a		1.07939	0.00558426	0.969973	0.31441	1
Citrate	0.993159	0.0434892	a	1.00776	0.0245723	a	1.02881	0.0639986	a		0.965345	0.39689	0.979541	0.573457	1		0.861193	0.0984983	b	1.00277	0.0225866	a	1.10695	0.0212728	a		0.777985	0.01335	0.905884	0.00053788	1			1.00904	0.0240779	a	1.00122	0.0370266	a	0.976571	0.0717591	a		1.03325	0.448106	1.02524	0.57109	1
Glucose																	0.910238	0.0669526	b	0.993209	0.0150847	a	1.05242	0.0188608	a		0.864896	0.0198993	0.943734	0.00308001	1			1.06561	0.0218662	b	0.957493	0.0448647	a	0.987611	0.0293487	a		1.07898	0.00634078	0.969504	0.310637	1
Saccharate																	1.3784	0.052855	b	1.0106	0.156696	a	0.94955	0.0388176	a		1.45163	2.34522e-05	1.0643	0.498865	1			1.00277	0.0415647	a	1.01725	0.103571	a	1.00985	0.0426896	a		0.992993	0.820166	1.00733	0.901291	1
myo-inositol	0.994734	0.0105218	ab	1.03396	0.0305402	a	0.979365	0.00450029	b		1.01569	0.0552032	1.05574	0.0354885	1		0.984233	0.0356027	a	1.01906	0.0269553	a	0.992626	0.0103452	a		0.991545	0.677336	1.02663	0.143514	1			0.942908	0.0270045	a	1.03458	0.0396646	b	1.02069	0.0615294	ab		0.923793	0.0797386	1.01361	0.719516	1
Spermidine	1.22436	0.141897	b	0.784448	0.0876456	a	0.902696	0.134479	a		1.35634	0.0314129	0.869006	0.320616	1																			0.973735	0.0810322	a	1.03257	0.181969	a	0.989359	0.0672202	a		0.984207	0.776952	1.04367	0.680137	1
Trehalose	0.988992	0.015234	ab	1.08881	0.065325	a	0.960138	0.0605978	b		1.03005	0.416834	1.13401	0.02794	1		0.971823	0.0381264	a	1.05635	0.0664781	a	1.00712	0.0604773	a		0.964949	0.368218	1.04888	0.315632	1			0.81955	0.159301	a	1.10405	0.0633236	b	1.01393	0.0696316	ab		0.808288	0.0872658	1.08888	0.104409	1
Galactinol	0.974481	0.0583013	a	1.00861	0.0271627	a	0.966956	0.0412543	a		1.00778	0.84083	1.04308	0.150309	1		0.998741	0.0776821	a	1.0386	0.111977	a	0.960154	0.0353563	a		1.04019	0.41483	1.0817	0.25986	1			0.890074	0.0232444	b	1.0258	0.0614191	a	1.06031	0.0500987	a		0.839447	0.00290811	0.967457	0.418687	1
4-Caffeoylquinate	0.744651	0.0531055	b	0.996121	0.0326762	a	1.12879	0.0927106	a		0.65969	0.001129	0.882469	0.0582767	1		0.907075	0.110248	a	1.13141	0.231731	a	0.933216	0.162243	a		0.971988	0.799922	1.21238	0.216192	1			0.824241	0.135324	b	1.04316	0.0963569	a	1.05568	0.047684	a		0.780766	0.035426	0.988142	0.826322	1

## Sheet: Results
	Elong																Mature																	Leaf
	Tukey										t-test relative to WT						Tukey										t-test relative to WT							Tukey										t-test relative to WT
	FR10			HR1			U1				FR10		HR1		U1		FR10			HR1			U1				FR10		HR1		U1			FR10			HR1			U1				FR10		HR1		U1
	avg	sdv	t	avg	sdv	t	avg	sdv	t		FR10FCh	p	HR1FCh	p			avg	sdv	t	avg	sdv	t	avg	sdv	t		FR10FCh	p	HR1FCh	p				avg	sdv	t	avg	sdv	t	avg	sdv	t		FR10FCh	p	HR1FCh	p
Lactate	1.00924	0.0484386	a	0.972053	0.0518218	a	1.01042	0.0176691	a		0.998825	0.96616	0.962026	0.242672	1		1.12472	0.246446	a	1.01323	0.0358968	a	0.961293	0.0474753	a		1.17001	0.278065	1.05403	0.13521	1			0.967735	0.0301686	a	1.01062	0.0243248	a	1.02489	0.0765089	a		0.944236	0.238454	0.986077	0.742058	1
Similar to 2-Hydroxypyridine	0.994569	0.0223251	a	0.981214	0.0231595	a	1.04708	0.0649383	a		0.949849	0.206543	0.937095	0.133355	1		1.00543	0.0218966	ab	1.02231	0.0276176	a	0.956855	0.0354587	b		1.05076	0.0671483	1.06841	0.0287603	1			0.937746	0.0561918	a	1.02132	0.0258682	ab	1.02962	0.0441423	b		0.91077	0.0443854	0.991936	0.759048	1
Alanine	1.02455	0.0349775	a	0.998216	0.0500685	a	0.961636	0.040352	a		1.06543	0.0574155	1.03804	0.30048	1		1.09314	0.0785221	a	0.978223	0.0836107	a	0.991623	0.116286	a		1.10238	0.204688	0.986487	0.858343	1			0.945926	0.0385541	b	1.01039	0.00851999	a	1.00597	0.021041	a		0.940309	0.0444542	1.00439	0.71736	1
Valine	1.04803	0.0602129	a	0.991701	0.0478992	a	0.962808	0.0218781	a		1.08852	0.0598089	1.03001	0.411896	1		1.05504	0.0556162	a	0.942819	0.118332	a	0.952583	0.119305	a		1.10756	0.190454	0.98975	0.911274	1			0.957129	0.0427559	a	1.01226	0.0103907	a	1.0067	0.0230081	a		0.950756	0.10148	1.00552	0.681453	1
Similar to b-Alanine	1.00149	0.0545395	a	0.973189	0.0272573	a	1.01551	0.0228388	a		0.986197	0.66001	0.958328	0.217003	1
Similar to 3-Hydroxypyridine	0.994768	0.0220517	a	0.980488	0.0178322	a	1.02208	0.0308153	a		0.973282	0.271412	0.959311	0.127673	1		1.01806	0.0306051	a	1.01625	0.0476724	a	0.960479	0.0830762	a		1.05995	0.26659	1.05807	0.298974	1			0.904106	0.0970436	a	1.02802	0.0496452	a	1.03443	0.0419091	a		0.874012	0.0680058	0.993805	0.850316	1
Glycerol	1.00158	0.025134	a	0.996201	0.0166082	a	1.02404	0.0469424	a		0.978071	0.509185	0.972816	0.415131	1		1.07073	0.100772	a	1.0215	0.0606935	a	0.968554	0.044162	a		1.10549	0.13489	1.05467	0.21245	1			0.981483	0.0442127	a	1.0272	0.0183787	a	0.965008	0.0371523	a		1.01707	0.589583	1.06445	0.0354887	1
Leucine	1.045	0.0573304	a	0.962785	0.0636397	a	0.972676	0.0185316	a		1.07435	0.0810529	0.989831	0.815999	1		1.07423	0.0701971	a	0.965412	0.117993	a	0.96998	0.167627	a		1.10748	0.314903	0.99529	0.966055	1			0.983696	0.0500678	a	0.976048	0.0533183	a	0.999658	0.05066	a		0.984033	0.669747	0.976382	0.544649	1
Isoleucine	1.02606	0.0380386	a	0.984744	0.0543722	a	0.980664	0.0162796	a		1.04629	0.163765	1.00416	0.910135	1		1.07577	0.0776766	a	0.9581	0.129713	a	0.967177	0.174806	a		1.11228	0.317615	0.990616	0.936472	1			1.00136	0.0851292	a	0.968594	0.0399367	a	1.00757	0.0226814	a		0.993835	0.895752	0.96132	0.153469	1
Glycine	1.11636	0.0408532	b	0.986098	0.0404732	a	0.967707	0.0308053	a		1.15362	0.00146986	1.019	0.550152	1		1.10788	0.0590883	b	0.935906	0.108765	a	0.930686	0.0643653	a		1.19039	0.00678336	1.00561	0.937451	1			0.959616	0.0220745	a	1.01066	0.0296309	a	1.01472	0.0410668	a		0.945694	0.0689068	0.995994	0.878225	1
Orthophosphate	1.01618	0.0410448	a	0.987053	0.016292	a	1.0233	0.0247671	a		0.993047	0.778678	0.964583	0.0565082	1		1.06002	0.0761508	a	0.995421	0.0234423	ab	0.929966	0.0457281	b		1.13985	0.0333837	1.07038	0.0570306	1			1.01286	0.0380527	a	1.00931	0.100244	a	1.00354	0.0515198	a		1.00929	0.781513	1.00575	0.92287	1
Proline	1.0443	0.0558644	a	0.971177	0.0391575	a	0.988283	0.0289258	a		1.05668	0.141499	0.98269	0.562392	1		1.02849	0.0340627	a	0.938575	0.128811	a	0.962354	0.215595	a		1.06872	0.585428	0.975291	0.8574	1			0.913409	0.00988971	b	1.01101	0.0104639	a	1.01363	0.025049	a		0.901124	0.00189669	0.997407	0.855871	1
Glycerate	0.991714	0.027976	a	0.94942	0.0551775	a	1.00522	0.0298937	a		0.98656	0.533892	0.944486	0.140241	1		1.02078	0.0387761	a	0.991899	0.0637318	a	0.992143	0.0416416	a		1.02886	0.353251	0.999754	0.995122	1			0.988374	0.021037	a	1.03028	0.0438385	a	0.99305	0.0463932	a		0.995291	0.862893	1.03749	0.287815	1
Benzoate	1.01251	0.0239724	a	0.996951	0.010589	a	0.98892	0.0598997	a		1.02385	0.573765	1.00812	0.838925	1		1.01662	0.0312877	a	1.03921	0.0443887	a	0.972953	0.0511443	a		1.04488	0.205339	1.0681	0.0990856	1			0.968407	0.0341191	a	1.02305	0.0275256	a	0.995677	0.0602398	a		0.972611	0.468317	1.02749	0.452854	1
Serine	1.0807	0.0321736	b	0.978378	0.043689	a	0.98227	0.020674	a		1.10021	0.0161614	0.996038	0.896516	1		1.1361	0.086041	a	0.934003	0.0936091	a	0.966341	0.131755	a		1.17567	0.0816912	0.966535	0.70434	1			0.974226	0.0340609	a	1.01085	0.0174141	a	1.00007	0.0435895	a		0.974153	0.38811	1.01077	0.670391	1
Succinate	0.997861	0.0121827	a	0.960381	0.0672012	a	1.05207	0.0630883	a		0.948475	0.183771	0.91285	0.0939802	1		1.07266	0.0848825	a	1.01275	0.0681696	ab	0.892004	0.0947964	b		1.20252	0.0299821	1.13536	0.0888403	1			0.966103	0.0782987	a	1.01038	0.0305655	a	0.977963	0.0474767	a		0.987873	0.806044	1.03315	0.301668	1
Threonine	1.03047	0.0469146	a	1.013	0.0593675	a	0.978674	0.026219	a		1.05292	0.185586	1.03508	0.428279	1		1.1094	0.0950546	a	0.962715	0.0910636	a	0.973913	0.172947	a		1.13911	0.2321	0.988502	0.913663	1			0.959239	0.0245494	b	1.02068	0.0163325	a	1.00254	0.0165094	a		0.956807	0.0308554	1.01809	0.16929	1
C4H4O4 [Fumarate|Maleate]	0.960257	0.0763947	a	0.939224	0.146176	a	1.01735	0.0408328	a		0.943881	0.335107	0.923206	0.455597	1		1.07186	0.168605	a	1.0225	NA	a	0.86158	0.153536	a		1.24407	0.150067	1.18678	NA	1			0.975136	0.0872595	a	0.979699	0.0737347	a	1.02347	0.0458824	a		0.952771	0.376094	0.957229	0.359482	1
Similar to Pipecolate	0.947763	0.0843894	a	0.988341	0.0257727	a	1.05924	0.0796157	a		0.894762	0.103197	0.933071	0.174626	1
Similar to Nicotinate	1.01395	0.0353429	a	0.942919	0.144176	a	1.01165	0.0620227	a		1.00228	0.951099	0.932064	0.429752	1		1.04031	0.0661195	a	0.874307	0.178876	a	0.986667	0.162093	a		1.05437	0.721972	0.886122	0.511026	1			0.93234	0.0290572	a	1.02638	0.0408733	a	1.02705	0.0684153	a		0.907784	0.0626888	0.999345	0.987199	1
Itaconate	0.998212	0.0122643	a	0.963394	0.152314	a	1.00691	0.0131066	a		0.99136	0.419307	0.956781	0.608681	1		1.06959	0.0667013	a	0.954123	0.163769	a	0.757196	0.212564	a		1.41257	0.055075	1.26007	0.195669	1			0.986024	0.0544125	a	0.992315	0.0504722	a	1.00948	0.0620141	a		0.976767	0.590621	0.982999	0.683303	1
Similar to Uracil	0.987069	0.0282393	a	0.964535	0.205889	a	0.985758	0.0124225	a		1.00133	0.93772	0.978471	0.850106	1
Similar to Citramalate																																		0.888037	0.0802305	a	1.11289	0.103311	b	0.980842	0.0923719	ab		0.905383	0.181004	1.13463	0.105935	1
Malate	0.949716	0.0104568	a	0.987526	0.0478054	a	1.04709	0.0545623	a		0.907007	0.0345299	0.943117	0.152526	1		1.041	0.0541083	a	0.983635	0.065801	ab	0.915592	0.0673831	b		1.13697	0.0287178	1.07432	0.198634	1			1.07488	0.0272552	b	0.986521	0.0191478	a	1.0012	0.0327126	a		1.07359	0.0141631	0.985334	0.474608	1
trans-4-hydroxy-proline	1.01115	0.0576051	a	0.991407	0.0354419	a	1.00931	0.0228674	a		1.00182	0.955667	0.982261	0.433735	1		1.02509	0.0433736	a	0.981182	0.0671378	a	0.944551	0.0530027	a		1.08527	0.0585481	1.03878	0.426308	1			1.04954	0.0742588	a	1.02675	0.0928392	a	0.977317	0.100862	a		1.0739	0.29633	1.05058	0.498107	1
4-Aminobutanoate	1.00775	0.042739	a	0.992502	0.0239444	a	1.00451	0.0166448	a		1.00322	0.894831	0.988043	0.445239	1		1.01746	0.0330666	a	0.983253	0.0585806	a	0.959252	0.0418028	a		1.06068	0.0740222	1.02502	0.532096	1			1.03859	0.0486304	a	0.996423	0.0779929	a	0.985039	0.0646606	a		1.05437	0.237291	1.01156	0.82989	1
Aspartate	1.04604	0.063252	a	1.01053	0.0525075	a	0.977021	0.0347191	a		1.07064	0.118191	1.0343	0.333903	1		1.07505	0.050313	a	0.999311	0.0538781	ab	0.95285	0.0759394	b		1.12824	0.041897	1.04876	0.360817	1			0.979036	0.0205554	a	1.05178	0.0595889	a	0.990219	0.0549813	a		0.988707	0.723405	1.06217	0.17997	1
Similar to Maleamate	1.06646	0.0935487	a	0.989309	0.0635892	a	0.964658	0.049977	a		1.10554	0.118203	1.02555	0.6103	1		1.11196	0.0763541	a	1.00487	0.0717004	ab	0.932008	0.109774	b		1.19308	0.0403248	1.07817	0.315437	1			0.94618	0.0239033	a	1.09841	0.0567587	b	0.967878	0.103632	ab		0.977582	0.75387	1.13486	0.148623	1
Threonate	0.997873	0.0158992	a	0.960186	0.100211	a	1.10604	0.142923	a		0.902201	0.227398	0.868128	0.151447	1		1.11963	0.0940838	a	1.0464	0.0916628	a	0.93621	0.0984403	a		1.19592	0.0359328	1.1177	0.152688	1			0.944521	0.0480104	a	1.00657	0.0344603	a	1.0124	0.0609112	a		0.932955	0.133322	0.994241	0.874536	1
Methionine	0.984619	0.0690887	a	1.01133	NA	a	0.993322	0.0138826	a		0.991239	0.888081	1.01813	NA	1		1.20908	0.164884	a	0.736106	0.219915	a	0.819944	0.391677	a		1.47458	0.220543	0.897751	0.779978	1			0.829342	0.0876064	b	1.04072	0.065961	a	1.01916	0.0340179	a		0.813747	0.0496546	1.02116	0.600415	1
Asparagine	1.2223	0.052545	b	0.940214	0.0836133	a	0.94405	0.0919273	a		1.29474	0.00436634	0.995937	0.963269	1		1.10368	0.105898	a	0.946884	0.152804	a	0.960736	0.0711517	a		1.14878	0.0726005	0.985582	0.876984	1			0.943336	0.0779284	a	1.04916	0.0870963	a	0.97737	0.0627181	a		0.965178	0.522705	1.07345	0.234065	1
Arginine	1.20733	0.0798325	b	0.851315	0.172401	a	0.931731	0.119888	a		1.29579	0.0113123	0.913691	0.533028	1																			0.985004	0.0586109	a	1.02481	0.0554419	a	1.00242	0.0477818	a		0.982626	0.661934	1.02234	0.563515	1
C5H10O5 [Xylose|Arabinose|Lyxose]	1.00432	0.0119416	a	0.997347	0.00340378	a	1.00433	0.0343152	a		0.999986	0.999417	0.993042	0.711946	1		1.02369	0.0210919	a	1.00143	0.016047	a	0.952432	0.00752839	b		1.07481	0.00387467	1.05144	0.00434047	1			1.00023	0.0290173	a	1.007	0.0195063	a	0.980395	0.0419278	a		1.02023	0.46962	1.02714	0.310585	1
Xylitol	1.0021	0.0480471	ab	0.935635	0.059655	a	1.0498	0.0440459	b		0.954567	0.194033	0.891253	0.02415	1
C5H10O5 [Ribose|Ribulose]	0.997331	0.0295728	ab	0.958611	0.0352965	a	1.03272	0.0377904	b		0.965728	0.193398	0.928235	0.0287064	1
Oxoproline	1.03213	0.046015	a	0.996756	0.0306338	a	1.00068	0.0312976	a		1.03144	0.306926	0.996081	0.863779	1		1.14043	0.0760964	b	0.9804	0.0248118	a	0.949741	0.0747182	a		1.20079	0.0117033	1.03228	0.48341	1			0.982596	0.0205687	a	1.0124	0.027186	a	1.00837	0.0171158	a		0.974436	0.103904	1.00399	0.812077	1
Glutamate	1.01578	0.0315986	a	0.975921	0.0240947	a	0.998463	0.0283548	a		1.01735	0.446064	0.977423	0.272318	1		1.07571	0.0426325	a	0.997322	0.0494798	ab	0.926234	0.0392982	b		1.16138	0.00214484	1.07675	0.0676879	1			0.985565	0.0239042	a	1.02321	0.0345707	a	1.01769	0.0321935	a		0.968429	0.164267	1.00542	0.823259	1
Rhamnose																	1.02463	0.0528996	ab	1.03891	0.0496779	a	0.945954	0.0243964	b		1.08317	0.0510282	1.09827	0.0247615	1			0.859336	0.0500916	b	1.03718	0.024092	a	0.999873	0.0376799	a		0.859446	0.00500142	1.03731	0.154946	1
Putrescine	1.10279	0.0971815	a	0.91736	0.0561739	b	0.998638	0.0904152	ab		1.10429	0.167882	0.918611	0.187078	1		1.06823	0.0793636	a	0.913456	0.0378927	a	0.943238	0.184521	a		1.13252	0.280089	0.968426	0.771067	1			0.958126	0.0380851	a	0.99705	0.12968	a	1.07488	0.0816251	a		0.891383	0.0570502	0.927596	0.355857	1
C6H12O5 [Fucose|Epifucose]	0.999886	0.0262707	a	0.941405	0.0556669	a	1.02638	0.0802514	a		0.974185	0.567542	0.917208	0.13854	1																			0.891174	0.0445194	b	1.0439	0.0319644	a	1.0063	0.0676402	a		0.885593	0.0346142	1.03736	0.368277	1
Glutamine	1.06832	0.104023	a	1.03484	0.0512846	a	0.970876	0.0420915	a		1.10037	0.240757	1.06588	0.103955	1		1.215	0.161888	b	0.987823	0.0166733	a	0.960744	0.056052	a		1.26464	0.0453163	1.02819	0.413289	1			0.957596	0.0391588	a	1.11957	0.0365585	b	1.02148	0.103382	ab		0.937462	0.314552	1.09603	0.153087	1
Phenylalanine	1.18001	0.0635665	b	0.983076	0.0147085	a	0.996167	0.0376137	a		1.18455	0.0044935	0.986859	0.559551	1		1.2698	0.115389	a	0.937142	0.0963057	b	1.04044	0.23087	ab		1.22044	0.143451	0.900715	0.45513	1			0.976789	0.0653399	a	0.986762	0.0734501	a	1.02616	0.0583029	a		0.951891	0.303124	0.96161	0.434598	1
Ribonate	1.01185	0.0211358	a	0.952111	0.0454669	a	1.05621	NA	a		0.958	NA	0.901443	NA	1																			0.923938	0.0292434	b	1.00602	0.00702269	a	1.02309	0.043531	a		0.903089	0.0117582	0.983315	0.492627	1
4-Hydroxybenzoate	0.986032	0.0123738	a	0.980597	0.149238	a	1.04109	0.0724287	a		0.947118	0.226317	0.941898	0.503253	1		1.06504	0.0359078	a	0.912904	0.10222	a	0.866898	0.143722	a		1.22857	0.0664926	1.05307	0.6225	1			0.928438	0.0844183	a	1.02907	0.0283266	a	0.998094	0.0640181	a		0.930211	0.239872	1.03103	0.424748	1
Similar to Arabinono-1,4-lactone	1.04237	0.0224787	a	0.972996	0.0235619	a	0.966642	0.0509003	a		1.07834	0.0525531	1.00657	0.831294	1		1.05478	0.0416658	a	0.996023	0.016537	ab	0.937656	0.0294453	b		1.12492	0.0048636	1.06225	0.0198556	1			0.960387	0.0376284	a	1.02293	0.0278786	a	1.02695	0.0396172	a		0.935182	0.050818	0.996082	0.874132	1
Idose																	1.01017	0.00961097	a	0.994576	0.0232144	a	0.903203	0.0471829	b		1.11843	0.186263	1.10117	0.192626	1			0.887381	0.0487113	b	1.00752	0.0109055	a	0.98838	0.0704416	a		0.897813	0.0616536	1.01937	0.626937	1
Ornithine																																		0.881511	0.373625	a	1.02586	0.10693	a	0.998082	0.0149768	a		0.883205	0.577017	1.02783	0.641151	1
Quinate	0.95419	0.0653625	a	0.975902	0.0315505	a	1.06631	0.0813864	a		0.89485	0.077411	0.915212	0.109162	1		0.977552	0.030308	a	1.04193	0.0995558	a	1.0045	0.0564546	a		0.973177	0.510207	1.03726	0.608753	1			1.00405	0.0805561	a	0.973171	0.136648	a	0.934397	0.109847	a		1.07455	0.349272	1.0415	0.674452	1
Fructose [|Psicose]	0.992366	0.0154182	a	0.996051	0.0123086	a	1.00287	0.00676114	a		0.989529	0.278522	0.993203	0.379327	1		0.923868	0.0690714	a	0.986875	0.027342	ab	1.01056	0.00372049	b		0.914212	0.0867096	0.976561	0.18124	1			0.930389	0.1081	a	1.01815	0.0684467	a	0.98972	0.0513779	a		0.940053	0.37406	1.02873	0.532955	1
cis-Aconitate	0.974262	0.0247148	a	0.991427	0.0310217	a	1.00656	0.0148595	a		0.967914	0.0761137	0.984967	0.425299	1		0.85909	0.132955	a	0.995146	0.00727948	ab	1.07598	0.0273018	b		0.798426	0.0442063	0.924875	0.00731384	1			0.914194	0.238867	a	0.998545	0.0361852	a	0.987163	0.0323405	a		0.926082	0.586225	1.01153	0.655777	1
C6H12O6 [Sorbose|Tagatose]	0.991381	0.00912363	a	0.999135	0.0140972	a	1.00064	0.00853805	a		0.990744	0.188947	0.998493	0.86208	1		0.925671	0.068334	a	0.987711	0.016889	ab	1.02847	0.0119751	b		0.900048	0.055116	0.960371	0.00940788	1			1.16962	0.294187	a	1.00372	0.039221	a	0.978138	0.0365391	a		1.19576	0.284488	1.02616	0.376807	1
Gulose																																		0.999312	0.0569277	a	0.995717	0.131045	a	0.977098	0.0803449	a		1.02273	0.686483	1.01906	0.818252	1
C6H12O6 [Fructose|Sorbose]																																		1.11632	0.215548	a	1.01762	0.0236195	a	0.981545	0.0197452	a		1.13731	0.300101	1.03676	0.0588654	1
Allose	0.990772	0.0265131	a	1.00272	0.0121398	a	1.00885	0.0305151	a		0.982077	0.406108	0.993923	0.728167	1		0.901645	0.0764329	a	0.988428	0.023911	ab	1.04025	0.0121233	b		0.866761	0.0343767	0.950186	0.0147805	1			1.3046	0.583522	a	1.02497	0.0489848	a	0.879733	0.0478775	a		1.48295	0.241435	1.16509	0.00544172	1
Galactitol	0.991296	0.0281343	a	1.00399	0.0128848	a	1.01022	0.0334757	a		0.981268	0.420952	0.993832	0.746339	1																			1.06531	0.0230896	b	0.957326	0.0449436	a	0.986961	0.0282305	a		1.07939	0.00558426	0.969973	0.31441	1
Citrate	0.993159	0.0434892	a	1.00776	0.0245723	a	1.02881	0.0639986	a		0.965345	0.39689	0.979541	0.573457	1		0.861193	0.0984983	b	1.00277	0.0225866	a	1.10695	0.0212728	a		0.777985	0.01335	0.905884	0.00053788	1			1.00904	0.0240779	a	1.00122	0.0370266	a	0.976571	0.0717591	a		1.03325	0.448106	1.02524	0.57109	1
Glucose																	0.910238	0.0669526	b	0.993209	0.0150847	a	1.05242	0.0188608	a		0.864896	0.0198993	0.943734	0.00308001	1			1.06561	0.0218662	b	0.957493	0.0448647	a	0.987611	0.0293487	a		1.07898	0.00634078	0.969504	0.310637	1
Isocitrate																																		0.973298	0.0308896	a	0.989895	0.0502031	a	1.01492	0.0235515	a		0.958987	0.079018	0.97534	0.41482	1
Lysine	1.02441	0.0291759	a	0.97282	0.0339477	a	0.966272	0.0581435	a		1.06016	0.149523	1.00678	0.859411	1		1.0774	0.0480573	a	0.93964	0.10232	ab	0.905687	0.0348433	b		1.18959	0.00276548	1.03749	0.571384	1			0.949989	0.0569216	a	0.999332	0.0793046	a	1.02017	0.0426813	a		0.931208	0.0997366	0.979576	0.664615	1
Tetradecanoate																	0.898403	0.10131	a	1	0.0216734	a	1.0286	0.0171927	a		0.873422	0.313689	0.972194	0.287253	1			0.983654	0.0210997	a	1.02212	0.0311604	a	0.985139	0.0663157	a		0.998493	0.968237	1.03754	0.366539	1
Saccharate																	1.3784	0.052855	b	1.0106	0.156696	a	0.94955	0.0388176	a		1.45163	2.34522e-05	1.0643	0.498865	1			1.00277	0.0415647	a	1.01725	0.103571	a	1.00985	0.0426896	a		0.992993	0.820166	1.00733	0.901291	1
Dehydroascorbate	0.983703	0.0312592	a	0.94176	0.168493	a	0.959829	0.0745827	a		1.02487	0.730953	0.981175	0.881157	1
myo-inositol	0.994734	0.0105218	ab	1.03396	0.0305402	a	0.979365	0.00450029	b		1.01569	0.0552032	1.05574	0.0354885	1		0.984233	0.0356027	a	1.01906	0.0269553	a	0.992626	0.0103452	a		0.991545	0.677336	1.02663	0.143514	1			0.942908	0.0270045	a	1.03458	0.0396646	b	1.02069	0.0615294	ab		0.923793	0.0797386	1.01361	0.719516	1
Galactarate																																		0.996562	0.0528812	a	0.994351	0.12763	a	0.98855	0.0612431	a		1.0081	0.8497	1.00587	0.938345	1
Tyrosine	1.01571	0.0333023	a	0.965875	0.0296526	a	1.00036	0.02505	a		1.01534	0.491145	0.965528	0.12732	1		1.04047	0.0341124	a	0.987874	0.0514512	a	0.987323	0.0334522	a		1.05383	0.0677667	1.00056	0.98633	1			0.991663	0.0523569	a	0.987278	0.0628591	a	0.997042	0.0419286	a		0.994605	0.878081	0.990207	0.805935	1
Histidine																	1.24642	0.301754	a	0.927476	0.0633042	a	1.03999	0.301584	a		1.19849	0.370553	0.89181	0.515781	1			0.975404	0.0635631	a	1.01721	0.0764343	a	0.965229	0.129574	a		1.01054	0.897161	1.05385	0.521156	1
Adenine																	1.04023	0.041593	a	0.950335	0.210203	a	0.843811	0.131702	a		1.23277	0.0529236	1.12624	0.493876	1			1.01573	0.067982	a	1.07207	0.0878144	a	0.959538	0.057271	a		1.05856	0.290828	1.11728	0.0963138	1
4-Coumarate	0.97655	0.0197804	a	0.980315	0.108121	a	1.02947	0.0451416	a		0.948594	0.096396	0.952251	0.448477	1		0.999351	0.0505137	ab	1.02196	0.0366598	a	0.919767	0.0587282	b		1.08653	0.0867295	1.11111	0.0315716	1			0.949803	0.0344339	a	1.02838	0.0286318	b	1.0075	0.0497706	ab		0.94273	0.111206	1.02072	0.501049	1
3-Indoleacetonitrile																																		0.969957	0.0378161	a	1.08521	0.0765245	a	1.00888	0.101155	a		0.96142	0.512626	1.07565	0.277287	1
Spermidine	1.22436	0.141897	b	0.784448	0.0876456	a	0.902696	0.134479	a		1.35634	0.0314129	0.869006	0.320616	1																			0.973735	0.0810322	a	1.03257	0.181969	a	0.989359	0.0672202	a		0.984207	0.776952	1.04367	0.680137	1
Caffeate	0.956974	0.0372625	a	0.931077	0.183353	a	1.06654	0.0672715	a		0.897272	0.0869396	0.87299	0.329985	1		1.07356	0.0589549	a	0.900303	0.175678	ab	0.79578	0.149744	b		1.34906	0.0269835	1.13135	0.400888	1			0.925276	0.0667487	a	0.994572	0.0309324	a	0.999089	0.0295884	a		0.92612	0.110952	0.995479	0.839848	1
C6H13O9P [Glc 6-P|Gal 6-P]																	1.01332	0.11345	a	1.05511	0.0400045	a	0.934553	0.110121	a		1.08428	0.35756	1.129	0.112805	1
Tryptophan	1.01583	0.0184707	a	0.986247	0.0248372	a	1.00692	0.0281208	a		1.00884	0.618402	0.979469	0.31331	1		1.00933	0.0481282	a	1.01883	0.0424648	a	0.97681	0.0557168	a		1.03329	0.411744	1.04301	0.278545	1			0.997995	0.0182488	a	0.98551	0.0454858	a	1.01821	0.0560114	a		0.980144	0.53378	0.967883	0.401045	1
Sucrose	1.01446	0.0398609	a	1.06121	0.0713669	a	0.703804	0.329605	a		1.4414	0.155413	1.50782	0.116464	1		1.00288	0.011756	a	1.02142	0.0167941	a	0.966252	0.0594329	a		1.03791	0.307471	1.05709	0.159286	1			0.979065	0.0929383	a	1.03444	0.0677242	a	1.01246	0.0501313	a		0.967015	0.557082	1.02171	0.62211	1
Maltose																																		0.994827	0.0797013	a	1.04817	0.0653318	a	0.971307	0.0279621	a		1.02421	0.668815	1.07913	0.167536	1
Cellobiose																																		0.770369	NA	a	1.00842	0.0742107	a	0.998543	0.0663204	a		0.771493	NA	1.00989	0.882042	1
Trehalose	0.988992	0.015234	ab	1.08881	0.065325	a	0.960138	0.0605978	b		1.03005	0.416834	1.13401	0.02794	1		0.971823	0.0381264	a	1.05635	0.0664781	a	1.00712	0.0604773	a		0.964949	0.368218	1.04888	0.315632	1			0.81955	0.159301	a	1.10405	0.0633236	b	1.01393	0.0696316	ab		0.808288	0.0872658	1.08888	0.104409	1
Galactinol	0.974481	0.0583013	a	1.00861	0.0271627	a	0.966956	0.0412543	a		1.00778	0.84083	1.04308	0.150309	1		0.998741	0.0776821	a	1.0386	0.111977	a	0.960154	0.0353563	a		1.04019	0.41483	1.0817	0.25986	1			0.890074	0.0232444	b	1.0258	0.0614191	a	1.06031	0.0500987	a		0.839447	0.00290811	0.967457	0.418687	1
C18H32O16 [Raffinose|1-Kestose|Inulotriose]																																		0.955776	0.0758311	a	1.04969	0.125515	a	1.01147	0.0803868	a		0.944941	0.352541	1.03779	0.629416	1
4-Caffeoylquinate	0.744651	0.0531055	b	0.996121	0.0326762	a	1.12879	0.0927106	a		0.65969	0.001129	0.882469	0.0582767	1		0.907075	0.110248	a	1.13141	0.231731	a	0.933216	0.162243	a		0.971988	0.799922	1.21238	0.216192	1			0.824241	0.135324	b	1.04316	0.0963569	a	1.05568	0.047684	a		0.780766	0.035426	0.988142	0.826322	1
